# Supplementary material for: Ancestrality and Mosaicism of Giant Viruses Supporting the Definition of the Fourth TRUC of Microbes
Source: Front Microbiol. 2018 Nov 27;9:2668. doi: 10.3389/fmicb.2018.02668 (PMC6277510; doi:10.3389/fmicb.2018.02668)
Supplement: Supplementary file 1 [file Table_1.xlsx]

## Sheet: Sheet1
Accesion	Genome	Family
NC_009233	Heliothis virescens ascovirus 3e	Ascoviridae
NC_008361	Spodoptera frugiperda ascovirus 1a	Ascoviridae
NC_008518	Trichoplusia ni ascovirus 2c	Ascoviridae
NC_001659	African swine fever virus	Asfarviridae
AM712239	African swine fever virus Benin 97/1	Asfarviridae
FN557520	African swine fever virus E75	Asfarviridae
AM712240	African swine fever virus OURT 88/3	Asfarviridae
NC_004690	Adoxophyes honmai NPV	Baculoviridae
NC_005038	Adoxophyes orana granulovirus	Baculoviridae
NC_011423	Adoxophyes orana nucleopolyhedrovirus	Baculoviridae
NC_011345	Agrotis ipsilon multiple nucleopolyhedrovirus	Baculoviridae
NC_005839	Agrotis segetum granulovirus	Baculoviridae
NC_007921	Agrotis segetum nucleopolyhedrovirus	Baculoviridae
NC_008035	Antheraea pernyi nucleopolyhedrovirus	Baculoviridae
NC_008520	Anticarsia gemmatalis nucleopolyhedrovirus	Baculoviridae
NC_018504	Apocheima cinerarium nucleopolyhedrovirus	Baculoviridae
NC_001623	Autographa californica nucleopolyhedrovirus	Baculoviridae
NC_012672	Bombyx mandarina nucleopolyhedrovirus	Baculoviridae
NC_001962	Bombyx mori NPV	Baculoviridae
NC_005137	Choristoneura fumiferana DEF MNPV	Baculoviridae
NC_004778	Choristoneura fumiferana MNPV	Baculoviridae
NC_008168	Choristoneura occidentalis granulovirus	Baculoviridae
NC_007151	Chrysodeixis chalcites nucleopolyhedrovirus	Baculoviridae
NC_008293	Clanis bilineata nucleopolyhedrosis virus	Baculoviridae
NC_015398	Clostera anachoreta granulovirus	Baculoviridae
NC_005068	Cryptophlebia leucotreta granulovirus	Baculoviridae
NC_003084	Culex nigripalpus NPV	Baculoviridae
NC_002816	Cydia pomonella granulovirus	Baculoviridae
NC_008586	Ectropis obliqua NPV	Baculoviridae
NC_018875	Epinotia aporema granulovirus	Baculoviridae
NC_003083	Epiphyas postvittana NPV	Baculoviridae
NC_012639	Euproctis pseudoconspersa nucleopolyhedrovirus	Baculoviridae
NC_010240	Helicoverpa armigera granulovirus	Baculoviridae
NC_011615	Helicoverpa armigera multiple nucleopolyhedrovirus	Baculoviridae
NC_003094	Helicoverpa armigera NPV	Baculoviridae
NC_011354	Helicoverpa armigera NPV NNg1	Baculoviridae
NC_002654	Helicoverpa armigera nucleopolyhedrovirus G4	Baculoviridae
NC_003349	Helicoverpa zea SNPV	Baculoviridae
NC_007767	Hyphantria cunea nucleopolyhedrovirus	Baculoviridae
NC_008348	Leucania separata nuclear polyhedrosis virus	Baculoviridae
NC_001973	Lymantria dispar MNPV	Baculoviridae
NC_013953	Lymantria xylina MNPV	Baculoviridae
NC_003529	Mamestra configurata NPV-A	Baculoviridae
NC_004117	Mamestra configurata NPV-B	Baculoviridae
NC_008725	Maruca vitrata MNPV	Baculoviridae
NC_010276	Orgyia leucostigma NPV	Baculoviridae
NC_001875	Orgyia pseudotsugata MNPV	Baculoviridae
NC_004062	Phthorimaea operculella granulovirus	Baculoviridae
NC_013797	Pieris rapae granulovirus	Baculoviridae
NC_002593	Plutella xylostella granulovirus	Baculoviridae
NC_008349	Plutella xylostella multiple nucleopolyhedrovirus	Baculoviridae
NC_013772	Pseudaletia unipuncta granulovirus	Baculoviridae
NC_004323	Rachiplusia ou MNPV	Baculoviridae
NC_002169	Spodoptera exigua MNPV	Baculoviridae
NC_009011	Spodoptera frugiperda MNPV	Baculoviridae
NC_009503	Spodoptera litura granulovirus	Baculoviridae
NC_003102	Spodoptera litura NPV	Baculoviridae
NC_011616	Spodoptera litura nucleopolyhedrovirus II	Baculoviridae
NC_007383	Trichoplusia ni SNPV	Baculoviridae
NC_002331	Xestia c-nigrum granulovirus	Baculoviridae
NC_015250	Acinetobacter phage 133	Caudovirales
NC_014660	Acinetobacter phage Ac42	Caudovirales
NC_014661	Acinetobacter phage Acj61	Caudovirales
NC_014663	Acinetobacter phage Acj9	Caudovirales
NC_018087	Acinetobacter phage ZZ1	Caudovirales
NC_008208	Aeromonas phage 25	Caudovirales
NC_007022	Aeromonas phage 31	Caudovirales
NC_005135	Aeromonas phage 44RR2.8t	Caudovirales
NC_015251	Aeromonas phage 65	Caudovirales
NC_005260	Aeromonas phage Aeh1	Caudovirales
NC_014635	Aeromonas phage phiAS4	Caudovirales
NC_014636	Aeromonas phage phiAS5	Caudovirales
NC_009760	Bacillus phage 0305phi8-36	Caudovirales
NC_018863	Bacillus phage B4	Caudovirales
NC_018856	Bacillus phage Bastille	Caudovirales
NC_018860	Bacillus phage BCP78	Caudovirales
NC_018857	Bacillus phage BPS13	Caudovirales
NC_001884	Bacillus phage SPbeta	Caudovirales
NC_011421	Bacillus phage SPO1	Caudovirales
NC_004166	Bacillus phage SPP1	Caudovirales
NC_016563	Bacillus phage W.Ph.	Caudovirales
NC_015253	Brochothrix phage A9	Caudovirales
NC_009015	Burkholderia phage BcepF1	Caudovirales
NC_016562	Campylobacter phage CPX	Caudovirales
NC_015464	Campylobacter phage NCTC12673	Caudovirales
NC_007581	Clostridium phage c-st	Caudovirales
NC_017974	Cronobacter phage CR3	Caudovirales
NC_013021	Cyanophage PSS2	Caudovirales
NC_013697	Deftia phage phiW-14	Caudovirales
NC_014662	Enterobacteria phage CC31	Caudovirales
NC_010583	Enterobacteria phage EPS7	Caudovirales
NC_014260	Enterobacteria phage IME08	Caudovirales
NC_012741	Enterobacteria phage JS10	Caudovirales
NC_010105	Enterobacteria phage JS98	Caudovirales
NC_012740	Enterobacteria phage JSE	Caudovirales
NC_018835	Enterobacteria phage NJ01	Caudovirales
NC_005856	Enterobacteria phage P1	Caudovirales
NC_009821	Enterobacteria phage Phi1	Caudovirales
NC_010324	Enterobacteria phage Phieco32	Caudovirales
NC_012638	Enterobacteria phage RB14	Caudovirales
NC_014467	Enterobacteria phage RB16	Caudovirales
NC_008515	Enterobacteria phage RB32	Caudovirales
NC_007023	Enterobacteria phage RB43	Caudovirales
NC_005066	Enterobacteria phage RB49	Caudovirales
NC_012635	Enterobacteria phage RB51	Caudovirales
NC_004928	Enterobacteria phage RB69	Caudovirales
NC_015269	Enterobacteria phage SPC35	Caudovirales
NC_000866	Enterobacteria phage T4	Caudovirales
NC_005859	Enterobacteria phage T5	Caudovirales
NC_014792	Enterobacteria phage vB_EcoM-VR7	Caudovirales
NC_009904	Enterococcus phage phiEF24C	Caudovirales
NC_015292	Erwinia phage phiEa104	Caudovirales
NC_011811	Erwinia phage phiEa21-4	Caudovirales
NC_017969	Escherichia phage bV_EcoS_AKFV33	Caudovirales
NC_011041	Escherichia phage rv5	Caudovirales
NC_016570	Escherichia phage vB_EcoM_CBA120	Caudovirales
NC_012749	Escherichia phage wV8	Caudovirales
NC_016166	Gordonia phage GTE7	Caudovirales
NC_017975	Halocynthia phage JM-2012	Caudovirales
NC_014036	Klebsiella phage KP15	Caudovirales
NC_012530	Lactobacillus phage Lb338-1	Caudovirales
NC_006565	Lactobacillus phage LP65	Caudovirales
NC_015263	Lactococcus phage 949	Caudovirales
NC_009817	Lactococcus phage KSY1	Caudovirales
NC_009811	Listeria phage A511	Caudovirales
NC_008562	Microcystis aeruginosa phage Ma-LMM01	Caudovirales
NC_008194	Mycobacterium phage 244	Caudovirales
NC_004689	Mycobacterium phage Barnyard	Caudovirales
NC_011054	Mycobacterium phage Boomer	Caudovirales
NC_004687	Mycobacterium phage Bxz1	Caudovirales
NC_011271	Mycobacterium phage Cali	Caudovirales
NC_008207	Mycobacterium phage Catera	Caudovirales
NC_011284	Mycobacterium phage Chah	Caudovirales
NC_004680	Mycobacterium phage Che8	Caudovirales
NC_004686	Mycobacterium phage Che9d	Caudovirales
NC_004681	Mycobacterium phage Cjw1	Caudovirales
NC_004685	Mycobacterium phage Corndog	Caudovirales
NC_013650	Mycobacterium phage ET08	Caudovirales
NC_015584	Mycobacterium phage Faith1	Caudovirales
NC_011288	Mycobacterium phage Fruitloop	Caudovirales
NC_011056	Mycobacterium phage Kostya	Caudovirales
NC_014461	Mycobacterium phage LeBron	Caudovirales
NC_008196	Mycobacterium phage Llij	Caudovirales
NC_011273	Mycobacterium phage Myrna	Caudovirales
NC_004688	Mycobacterium phage Omega	Caudovirales
NC_008197	Mycobacterium phage Orion	Caudovirales
NC_011287	Mycobacterium phage Pacc40	Caudovirales
NC_005259	Mycobacterium phage PG1	Caudovirales
NC_012027	Mycobacterium phage Phlyer	Caudovirales
NC_008199	Mycobacterium phage Pipefish	Caudovirales
NC_008205	Mycobacterium phage PMC	Caudovirales
NC_011055	Mycobacterium phage Porky	Caudovirales
NC_011289	Mycobacterium phage Ramsey	Caudovirales
NC_011272	Mycobacterium phage Rizal	Caudovirales
NC_011269	Mycobacterium phage ScottMcG	Caudovirales
NC_011270	Mycobacterium phage Spud	Caudovirales
NC_009820	Mycobacterium phage Tweety	Caudovirales
NC_014901	Mycobacterium phage Wee	Caudovirales
NC_008206	Mycobacterium phage Wildcat	Caudovirales
NC_018837	Pectobacterium phage My1	Caudovirales
NC_015280	Prochlorococcus phage P-HM1	Caudovirales
NC_015284	Prochlorococcus phage P-HM2	Caudovirales
NC_015283	Prochlorococcus phage P-RSM4	Caudovirales
NC_006883	Prochlorococcus phage P-SSM2	Caudovirales
NC_006884	Prochlorococcus phage P-SSM4	Caudovirales
NC_015290	Prochlorococcus phage P-SSM7	Caudovirales
NC_015288	Prochlorococcus phage Syn1	Caudovirales
NC_015285	Prochlorococcus phage Syn33	Caudovirales
NC_010821	Pseudomonas phage 201phi2-1	Caudovirales
NC_007623	Pseudomonas phage EL	Caudovirales
NC_015272	Pseudomonas phage KPP10	Caudovirales
NC_017972	Pseudomonas phage Lu11	Caudovirales
NC_013691	Pseudomonas phage LUZ7	Caudovirales
NC_016571	Pseudomonas phage OBP	Caudovirales
NC_015294	Pseudomonas phage PAK_P1	Caudovirales
NC_004629	Pseudomonas phage phiKZ	Caudovirales
NC_010811	Ralstonia phage RSL1	Caudovirales
NC_011103	Rhizobium phage 16-3	Caudovirales
NC_004735	Rhodothermus phage RM378	Caudovirales
NC_015938	Salmonella phage 7-11	Caudovirales
NC_005282	Salmonella phage Felix01	Caudovirales
NC_016071	Salmonella phage PVP-SE1	Caudovirales
NC_016073	Salmonella phage SFP10	Caudovirales
NC_015296	Salmonella phage Vi01	Caudovirales
NC_013693	Shigella phage phiSboM-AG3	Caudovirales
NC_015457	Shigella phage Shfl2	Caudovirales
NC_014595	Shigella phage SP18	Caudovirales
NC_007066	Staphylococcus phage G1	Caudovirales
NC_005880	Staphylococcus phage K	Caudovirales
NC_007021	Staphylococcus phage Twort	Caudovirales
NC_003525	Stx2 converting phage I	Caudovirales
NC_015463	Synechococcus phage S-CBS2	Caudovirales
NC_016766	Synechococcus phage S-CBS4	Caudovirales
NC_015569	Synechococcus phage S-CRM01	Caudovirales
NC_006820	Synechococcus phage S-PM2	Caudovirales
NC_013085	Synechococcus phage S-RSM4	Caudovirales
NC_015281	Synechococcus phage S-ShM2	Caudovirales
NC_015282	Synechococcus phage S-SM1	Caudovirales
NC_015279	Synechococcus phage S-SM2	Caudovirales
NC_015289	Synechococcus phage S-SSM5	Caudovirales
NC_015287	Synechococcus phage S-SSM7	Caudovirales
NC_015286	Synechococcus phage Syn19	Caudovirales
NC_008296	Synechococcus phage syn9	Caudovirales
NC_009803	Thermus phage P23-45	Caudovirales
NC_009804	Thermus phage P74-26	Caudovirales
NC_008584	Thermus phage phiYS40	Caudovirales
NC_015937	Thermus phage TMA	Caudovirales
NC_015157	Vibrio phage ICP1	Caudovirales
NC_005083	Vibrio phage KVP40	Caudovirales
NC_016567	Vibrio phage SIO-2	Caudovirales
NC_016163	Yersinia phage phiR1-37	Caudovirales
NC_018874	Abalone herpesvirus Victoria/AUS/2009	Herpesvirales
NC_013668	Anguillid herpesvirus 1	Herpesvirales
NC_016447	Aotine herpesvirus 1	Herpesvirales
NC_011587	Caviid herpesvirus 2	Herpesvirales
NC_012783	Cercopithecine herpesvirus 5	Herpesvirales
NC_016154	Cynomolgus macaque cytomegalovirus strain Ottawa	Herpesvirales
NC_009127	Cyprinid herpesvirus 3	Herpesvirales
NC_006273	Human herpesvirus 5	Herpesvirales
NC_006150	Macacine herpesvirus 3	Herpesvirales
NC_004065	Murid herpesvirus 1	Herpesvirales
NC_002512	Murid herpesvirus 2	Herpesvirales
NC_005881	Ostreid herpesvirus 1	Herpesvirales
NC_003521	Panine herpesvirus 2	Herpesvirales
NC_008211	Ranid herpesvirus 1	Herpesvirales
NC_008210	Ranid herpesvirus 2	Herpesvirales
NC_016448	Saimiriine herpesvirus 3	Herpesvirales
NC_002794	Tupaiid herpesvirus 1	Herpesvirales
NC_017940	European catfish virus	Iridoviridae
NC_003494	Infectious spleen and kidney necrosis virus	Iridoviridae
NC_008187	Invertebrate iridescent virus 3	Iridoviridae
NC_003038	Invertebrate iridescent virus 6	Iridoviridae
NC_021901	Invertebrate iridovirus 22	Iridoviridae
NC_005902	Lymphocystis disease virus - isolate China	Iridoviridae
NC_001824	Lymphocystis disease virus 1	Iridoviridae
NC_006549	Singapore grouper iridovirus	Iridoviridae
NC_015780	Wiseana iridescent virus	Iridoviridae
NC_015326	Lausannevirus	Marseilleviridae
NC_013756	Marseillevirus	Marseilleviridae
JF801956	Acanthamoeba castellanii mamavirus strain Hal-V	Mimiviridae
NC_014649	Acanthamoeba polyphaga mimivirus	Mimiviridae
NC_020104	Acanthamoeba polyphaga moumouvirus	Mimiviridae
NC_014637	Cafeteria roenbergensis virus BV-PW1	Mimiviridae
NC_016072	Megavirus chiliensis	Mimiviridae
JX975216	Megavirus courdo11	Mimiviridae
NC_016072	Megavirus chiliensis	Mimiviridae
Terra1	Terra1	Mimiviridae
Terra2	Terra2	Mimiviridae
NC_003225	Shrimp white spot syndrome virus	Nimaviridae
NC_008724	Acanthocystis turfacea Chlorella virus 1	Phycodnaviridae
NC_014765	Bathycoccus sp. RCC1105 virus BpV1	Phycodnaviridae
NC_002687	Ectocarpus siliculosus virus 1	Phycodnaviridae
NC_007346	Emiliania huxleyi virus 86	Phycodnaviridae
NC_011183	Feldmannia species virus	Phycodnaviridae
NC_014767	Micromonas sp. RCC1109 virus MpV1	Phycodnaviridae
HQ704802	Organic Lake phycodnavirus 1	Phycodnaviridae
HQ704803	Organic Lake phycodnavirus 2	Phycodnaviridae
NC_014766	Ostreococcus lucimarinus virus OlV1	Phycodnaviridae
NC_013288	Ostreococcus tauri virus 1	Phycodnaviridae
NC_014789	Ostreococcus tauri virus 2	Phycodnaviridae
NC_010191	Ostreococcus virus OsV5	Phycodnaviridae
NC_000852	Paramecium bursaria Chlorella virus 1	Phycodnaviridae
NC_009899	Paramecium bursaria Chlorella virus AR158	Phycodnaviridae
NC_008603	Paramecium bursaria Chlorella virus FR483	Phycodnaviridae
NC_009898	Paramecium bursaria Chlorella virus NY2A	Phycodnaviridae
NC_021312	Phaeocystis globosa virus	Phycodnaviridae
NC_002520	Amsacta moorei entomopoxvirus 'L'	Poxviridae
NC_005337	Bovine papular stomatitis virus	Poxviridae
NC_003391	Camelpox virus	Poxviridae
NC_005309	Canarypox virus	Poxviridae
NC_016924	Cotia virus SPAn232	Poxviridae
NC_003663	Cowpox virus	Poxviridae
NC_008030	Crocodilepox virus	Poxviridae
NC_006967	Deerpox virus W-1170-84	Poxviridae
NC_006966	Deerpox virus W-848-83	Poxviridae
NC_004105	Ectromelia virus	Poxviridae
NC_002188	Fowlpox virus	Poxviridae
NC_004003	Goatpox virus Pellor	Poxviridae
NC_003027	Lumpy skin disease virus NI-2490	Poxviridae
NC_001993	Melanoplus sanguinipes entomopoxvirus	Poxviridae
NC_001731	Molluscum contagiosum virus subtype 1	Poxviridae
NC_003310	Monkeypox virus Zaire-96-I-16	Poxviridae
NC_001132	Myxoma virus	Poxviridae
NC_005336	Orf virus	Poxviridae
NC_013804	Pseudocowpox virus	Poxviridae
NC_001266	Rabbit fibroma virus	Poxviridae
NC_004002	Sheeppox virus	Poxviridae
NC_003389	Swinepox virus	Poxviridae
NC_009888	Tanapox virus	Poxviridae
NC_008291	Taterapox virus	Poxviridae
NC_006998	Vaccinia virus	Poxviridae
NC_001611	Variola virus	Poxviridae
NC_005179	Yaba monkey tumor virus	Poxviridae
NC_002642	Yaba-like disease virus	Poxviridae
NC_015960	Yoka poxvirus	Poxviridae
NC_021330	Halovirus HCTV-1	Unclassified
NC_021327	Halovirus HCTV-5	Unclassified
NC_021328	Halovirus HGTV-1	Unclassified
NC_021320	Halovirus HRTV-5	Unclassified
NC_021335	Halovirus HRTV-7	Unclassified
NC_021321	Halovirus HRTV-8	Unclassified
NC_020159	Halovirus HSTV-2	Unclassified
NC_020158	Halovirus HVTV-1	Unclassified
NC_020864	Micromonas pusilla virus 12T	Unclassified
NC_020852	Ostreococcus lucimarinus virus OlV5	Unclassified
NC_021858	Pandoravirus dulcis	Unclassified
NC_022098	Pandoravirus salinus	Unclassified
NC_026440	Pandoravirus inopinatum	Unclassified
NC_010356	Glossina pallidipes salivary gland hypertrophy virus	Unclassified
NC_003345	Halorubrum phage HF2	Unclassified
NC_004927	Halovirus HF1	Unclassified
NC_004156	Helicoverpa zea nudivirus 2	Unclassified
NC_010671	Musca domestica salivary gland hypertrophy virus	Unclassified
NC_011588	Oryctes rhinoceros virus	Unclassified
KF261120	Cannes 8 virus	Unclassified
Faustov	Faustovirus	Unclassified
KF527888	Insectomime virus strain V478	Unclassified
KF483846	Tunisvirus fontaine2 strain U484	Unclassified
NC_023423	Pithovirus sibericum	Unclassified
KR921745	Mollivirus sibericum isolate P1084-T	Unclassified
