# Supplementary material for: Ancestrality and Mosaicism of Giant Viruses Supporting the Definition of the Fourth TRUC of Microbes
Source: Front Microbiol. 2018 Nov 27;9:2668. doi: 10.3389/fmicb.2018.02668 (PMC6277510; doi:10.3389/fmicb.2018.02668)
Supplement: Supplementary file 2 [file Table_2.xlsx]

## Sheet: DNApol
Sequence ID	GenBank Accession no.
927594458|Mollivirus	YP_009165284.1
Faustovirus_Dakar3	AMN83603.1
Faustovirus_Dakar5	AIB52014.1
Faustovirus_Dakar5_b	AMN83603.1
Faustovirus_Dakar6	AMN83603.1
Faustovirus_E23	AIB52014.1
Faustovirus_E24	AIB52014.1
Faustovirus_E12	AIB52014.1
585299378|Pithovirus_sibericum	YP_009000951.1
755575328|YP_009120445.1|[Pandoravirus_inopinatum]	YP_009120445.1
291289533|CBH29190.1[African_swine_fever_virus_E75]	CAN10439.1
9628197|NP_042783.1[African_swine_fever_virus]	NP_042783.1
155371745|YP_001427279.1[Acanthocystis_turfacea_Chlorella_virus_1]	YP_001427279.1
168804095|YP_001687027.1[Glossina_pallidipes_salivary_gland_hypertrophy_virus]	YP_001687027.1
313768423|YP_004062103.1[Micromonas_sp._RCC1109_virus_MpV1]	YP_004062103.1
157953421|YP_001498312.1[Paramecium_bursaria_Chlorella_virus_AR158]	YP_001498312.1
472342778|YP_007676285.1[Micromonas_pusilla_virus_12T]	YP_007676285.1
197322442|YP_002154715.1[Feldmannia_species_virus]	YP_002154715.1
155370121|YP_001425655.1[Paramecium_bursaria_Chlorella_virus_FR483]	YP_001425655.1
313768183|YP_004061614.1[Bathycoccus_sp._RCC1105_virus_BpV1]	YP_004061614.1
163955212|YP_001648316.1[Ostreococcus_virus_OsV5]	YP_001648316.1
314055302|YP_004063640.1[Ostreococcus_tauri_virus_2]	YP_004063640.1
340025735|NP_048532.2[Paramecium_bursaria_Chlorella_virus_1]	NP_048532.2
73852500|YP_293784.1[Emiliania_huxleyi_virus_86]	YP_293784.1
322511170|ADX06483.1[Organic_Lake_phycodnavirus_2]	ADX06483.1
360086542|YP_004940227.1[Saimiriine_herpesvirus_3]	YP_004940227.1
339906103|YP_004732900.1[Wiseana_iridescent_virus]	YP_004732900.1
109287998|YP_654692.1[Invertebrate_iridescent_virus_3]	YP_654692.1
356640379|YP_004933821.1[Cynomolgus_macaque_cytomegalovirus_strain_Ottawa]	AEQ32165.1
51556546|YP_068180.1[Macacine_herpesvirus_3]	YP_068180.1
326783502|YP_004323995.1[Synechococcus_phage_Syn19]	YP_004323995.1
326782437|YP_004322837.1[Synechococcus_phage_S-ShM2]	YP_004322837.1
326783277|YP_004323777.1[Prochlorococcus_phage_Syn33]	YP_004323777.1
443404787|YP_007379123.1[Halovirus_HSTV-2]	YP_007379123.1
326782911|YP_004323309.1[Prochlorococcus_phage_P-RSM4]	YP_004323309.1
51870153|YP_073706.1[Lymphocystis_disease_virus_isolate_China]	YP_073706.1
509141152|YP_008060026.1[Halovirus_HRTV-7]	YP_008060026.1
388260125|YP_006347653.1[European_catfish_virus]	YP_006347653.1
508182047|YP_008052566.1[Phaeocystis_globosa_virus]	YP_008052566.1
310831487|YP_003970130.1[Cafeteria_roenbergensis_virus_BV-PW1]	YP_003970130.1
327409888|YP_004347308.1[Lausannevirus]	YP_004347308.1
313844188|YP_004061851.1[Ostreococcus_lucimarinus_virus_OlV1]	YP_004061851.1
290343680|YP_003495047.1[Ostreococcus_tauri_virus_1]	YP_003213031.1
13242564|NP_077578.1[Ectocarpus_siliculosus_virus_1]	NP_077578.1
187903038|YP_001883329.1[Musca_domestica_salivary_gland_hypertrophy_virus]	YP_001883329.1
19881424|NP_612241.1[Infectious_spleen_and_kidney_necrosis_virus]	NP_612241.1
14251046|NP_116408.1[Tupaiid_herpesvirus_1]	NP_116408.1
363540521|YP_004894633.1[Megavirus_chiliensis]	YP_004894633.1
9845346|NP_064160.1[Murid_herpesvirus_2]	NP_064160.1
526119093|YP_008318996.1[Pandoravirus_dulcis]	YP_008318996.2
531037318|YP_008436920.1[Pandoravirus_salinus]	YP_009429988.1
311977705|YP_003986825.1[Acanthamoeba_polyphaga_mimivirus]	YP_003986825.1
13358408|NP_078724.1[Lymphocystis_disease_virus_1]	NP_078724.1
52139240|YP_081513.1[Human_herpesvirus_5]	YP_081513.1
56692765|YP_164223.1[Singapore_grouper_iridovirus]	YP_164223.1
20026656|NP_612698.1[Panine_herpesvirus_2]	NP_612698.1
15078750|NP_149500.1[Invertebrate_iridescent_virus_6]	NP_149500.1
443404657|YP_007378996.1[Halovirus_HVTV-1]	YP_007378996.1
115298503|YP_762356.1[Spodoptera_frugiperda_ascovirus_1a]	YP_762356.1
527333515|YP_008357299.1[Invertebrate_iridovirus_22]	YP_008357299.1
509140764|YP_008059646.1[Halovirus_HCTV-1]	YP_008059646.1
509140246|YP_008059129.1[Halovirus_HCTV-5]	YP_008059129.1
134287157|YP_001110854.1[Heliothis_virescens_ascovirus_3e]	YP_001110854.1
509139610|YP_008058501.1[Halovirus_HRTV-5]	YP_008058501.1
32453879|NP_861642.1[Halovirus_HF1]	NP_542554.1
18138452|NP_542554.1[Halorubrum_phage_HF2]	NP_542554.1
509139732|YP_008058620.1[Halovirus_HRTV-8]	YP_008058620.1
33620616|NP_891597.1[Enterobacteria_phage_RB49]	NP_891597.1
157311327|YP_001469370.1[Enterobacteria_phage_Phi1]	YP_001469370.1
304373592|YP_003858337.1[Enterobacteria_phage_RB16]	YP_003858337.1
294661455|YP_003579908.1[Klebsiella_phage_KP15]	YP_003579908.1
330858574|YP_004414949.1[Shigella_phage_Shfl2]	YP_004414949.1
310722610|YP_003969433.1[Aeromonas_phage_phiAS5]	YP_003969433.1
326782558|YP_004323070.1[Synechococcus_phage_S-SM1]	YP_004323070.1
351518625|YP_004895353.1[Salmonella_phage_SFP10]	YP_004895353.1
326804690|YP_004327561.1[Salmonella_phage_ViI]	YP_004327561.1
372199552|YP_004957888.1[Escherichia_phage_Cba120]	YP_004957888.1
282599370|YP_003358682.1[Shigella_phage_Ag3]	YP_003358682.1
332672409|YP_004421653.1[Campylobacter_phage_NCTC12673]	YP_004421653.1
371670954|YP_004956910.1[Campylobacter_phage_CPX]	YP_004956910.1
116326850|YP_803224.1[Trichoplusia_ni_ascovirus_2c]	YP_803224.1
116326268|YP_802988.1[Enterobacteria_phage_RB32]	YP_802988.1
228860981|YP_002854004.1[Enterobacteria_phage_RB51]	YP_002854004.1
9632637|NP_049662.1[Enterobacteria_phage_T4]	NP_049662.1
539398859|AGV01694.1[Cannes_8_virus]	AGV01694.1
557952176|AHA45970.1[Insectomime_virus]	AHA45970.1
566082559|AHC54969.1[Tunisvirus_fontaine2]	YP_009507014.1
351737476|AEQ60511.1[Acanthamoeba_castellanii_mamavirus]	YP_003986825.1
162849472|CAN10439.1[African_swine_fever_virus_OURT_88/3]	CAN10439.1
162849299|CAN10189.1[African_swine_fever_virus_Benin_97/1]	CAN10439.1
322510829|ADX06143.1[Organic_Lake_phycodnavirus_1]	ADX06143.1
Terra1_orf114	AFM52356.1
Megavirus_lba_orf_586	AGD92513.1
Terra2_orf123	ADC39049.1
518652852|YP_008142372.1[Ferroplasma_acidarmanus_fer1]	WP_009887526.1
20089769|NP_615844.1[Methanosarcina_acetivorans_C2A]	WP_011020929.1
379003208|YP_005258880.1[Pyrobaculum_oguniense_TE7]	AFA38273.1
20094475|NP_614322.1[Methanopyrus_kandleri_AV19]	AAM02252.1
401412836|XP_003885865.1[Neospora_caninum_Liverpool]	XP_003885865.1
157867365|XP_001682237.1|alpha[Leishmania_major_strain_Friedlin]	XP_001682237.1
66812196|XP_640277.1[Dictyostelium_discoideum_AX4]	XP_640277.1
224015515|XP_002297409.1[Thalassiosira_pseudonana_CCMP1335]	XP_002297409.1
301109283|XP_002903722.1|alpha[Phytophthora_infestans_T30-4]	XP_002903722.1
384487376|EIE79556.1[Rhizopus_delemar_RA_99-880]	EIE79556.1
470442354|XP_004339523.1[Acanthamoeba_castellanii_str._Neff]	XP_004339523.1
255078890|XP_002503025.1[Micromonas_sp._RCC299]	XP_002503025.1
302784554|XP_002974049.1[Selaginella_moellendorffii]	EFJ25004.1
167519929|XP_001744304.1[Monosiga_brevicollis_MX1]	XP_001744304.1
350645837|CCD59476.1|alpha[Schistosoma_mansoni]	XP_018645831.1
530421176|XP_005274609.1[Homo_sapiens]	NP_001317289.1
403166928|XP_003326779.2[Puccinia_graminis_f._sp._tritici_CRL_75-36-700-3]	XP_003326779.2
71020891|XP_760676.1[Ustilago_maydis_521]	XP_011390854.1
6018683|CAB57881.1[Schizosaccharomyces_pombe]	CAB57881.1
398364843|NP_014297.3[Saccharomyces_cerevisiae_S288c]	NP_014297.3
317026709|XP_001399392.2[Aspergillus_niger_CBS_513.88]	XP_001399392.2
296412426|XP_002835925.1[Tuber_melanosporum_Mel28]	XP_002835925.1
157869856|XP_001683479.1|zeta[Leishmania_major_strain_Friedlin]	XP_001683479.1
145477337|XP_001424691.1[Paramecium_tetraurelia_strain_d4-2]	XP_001424691.1
71006944|XP_758078.1[Ustilago_maydis_521]	XP_011387851.1
403161840|XP_003322150.2[Puccinia_graminis_f._sp._tritici_CRL_75-36-700-3]	XP_003322150.2
6325090|NP_015158.1[Saccharomyces_cerevisiae_S288c]	NP_015158.1
296423830|XP_002841455.1[Tuber_melanosporum_Mel28]	XP_002841455.1
317032425|XP_001394913.2[Aspergillus_niger_CBS_513.88]	XP_001394913.2
11096177|AAG30223.1[Drosophila_melanogaster]	AAG30223.1
159115336|XP_001707891.1[Giardia_lamblia_ATCC_50803]	XP_001707891.1
145514650|XP_001443230.1[Paramecium_tetraurelia_strain_d4-2]	XP_001443230.1
221053875|XP_002261685.1[Plasmodium_knowlesi_strain_H]	XP_002261685.1
224002805|XP_002291074.1[Thalassiosira_pseudonana_CCMP1335]	XP_002291074.1
301090780|XP_002895592.1|delta[Phytophthora_infestans_T30-4]	XP_002895592.1
255077772|XP_002502470.1[Micromonas_sp._RCC299]	XP_002502470.1
334188613|NP_001190611.1[Arabidopsis_thaliana]	NP_001190611.1
302803951|XP_002983728.1[Selaginella_moellendorffii]	EFJ15224.1
544214377|XP_005537335.1[Cyanidioschyzon_merolae_strain_10D]	XP_005537335.1
157875046|XP_001685930.1[Leishmania_major_strain_Friedlin]	XP_001685930.1
470528570|XP_004367927.1[Acanthamoeba_castellanii_str._Neff]	XP_004367927.1
66809121|XP_638283.1[Dictyostelium_discoideum_AX4]	XP_638283.1
330443503|NP_010181.2[Saccharomyces_cerevisiae_S288c]	NP_010181.2
328770280|EGF80322.1[Batrachochytrium_dendrobatidis_JAM81]	XP_006678898.1
403171115|XP_003330341.2[Puccinia_graminis_f._sp._tritici_CRL_75-36-700-3]	XP_003330341.2
58260420|XP_567620.1[Cryptococcus_neoformans_var._neoformans_JEC21]	XP_567620.1
71005878|XP_757605.1[Ustilago_maydis_521]	XP_011387524.1
173384|AAA35303.1[Schizosaccharomyces_pombe]	AAA35303.1
145251457|XP_001397242.1[Aspergillus_niger_CBS_513.88]	XP_001397242.1
296420586|XP_002839850.1[Tuber_melanosporum_Mel28]	XP_002839850.1
167533381|XP_001748370.1[Monosiga_brevicollis_MX1]	XP_001748370.1
321470374|EFX81350.1[Daphnia_pulex]	EFX81350.1
1027513|CAA61369.1[Drosophila_melanogaster]	CAA61369.1
198429892|XP_002125320.1[Ciona_intestinalis]	XP_002125320.1
443690888|ELT92898.1[Capitella_teleta]	ELT92898.1
405951999|EKC19859.1[Crassostrea_gigas]	EKC19859.1
256087234|XP_002579779.1[Schistosoma_mansoni]	XP_018646088.1
334183720|NP_001185344.1[Arabidopsis_thaliana]	334183720
390339587|XP_003725042.1[Strongylocentrotus_purpuratus]	390339587
441432435|YP_007354477.1[Acanthamoeba_polyphaga_moumouvirus]	441432435
425701492|AFX92654.1[Megavirus_courdo11]	425701492
390353239|XP_003728068.1[Strongylocentrotus_purpuratus]	390353239
Marseillevirus_orf328	Marseillevirus_orf328
Fautovirus_Liban	Fautovirus_Liban
Faustovirus_E9	Faustovirus_E9
58268454|XP_571383.1[Cryptococcus_neoformans_var._neoformans_JEC21]	58268454
58264096|XP_569204.1[Cryptococcus_neoformans_var._neoformans_JEC21]	58264096
541041742|ERG80959.1[Ascaris_suum]	541041742

## Sheet: RNAP1
Sequence ID	GenBank Accession no.
585299695|Pithovirus_sibericum	YP_009001268.1
Acanthamoeba_castellanii_mamavirus	AEQ60694.1
Acanthamoeba_castellanii_str._Neff	XP_004338964.1
Acanthamoeba_polyphaga_mimivirus	YP_003987013.1
Acanthamoeba_polyphaga_moumouvirus	YP_007354277.1
Achromobacter_xylosoxidans_A8	WP_013397029.1
Acidaminococcus_intestini_RyC-MR95	WP_014129054.1
Aeromonas_hydrophila_subsp._hydrophila_ATCC_7966	WP_011707700.1
African_swine_fever_virus	NP_042792.1
African_swine_fever_virus_Benin_97/1	CAN10198.1
African_swine_fever_virus_E75	CAN10198.1
African_swine_fever_virus_OURT_88/3	CAN10198.1
Amphimedon_queenslandica	XP_019854820.1
Amsacta_moorei_entomopoxvirus_\\\'L\\\'	NP_065003.1
Arabidopsis_thaliana	BAA96933.1
Ascaris_suum	Ascaris_suum
Aspergillus_niger_CBS_513.88	RDH32827.1
Batrachochytrium_dendrobatidis_JAM81	XP_006682763.1
Bordetella_petrii_DSM_12804	WP_012251781.1
Bradyrhizobium_japonicum_USDA_110	WP_011088158.1
Burkholderia_gladioli_BSR3	WP_013696356.1
Cafeteria_roenbergensis_virus_BV-PW1	YP_003970001.1
Camelpox_virus	NP_570486.1
Canarypox_virus	NP_955205.1
Cannes_8_virus	AGV01403.1
Capitella_teleta	ELU15202.1
Chitinophaga_pinensis_DSM_2588	WP_012789383.1
Chromobacterium_violaceum_ATCC_12472	WP_011137739.1
Clostridium_botulinum_A_str._ATCC_3502	WP_012048356.1
Cowpox_virus	NP_619894.1
Crassostrea_gigas	EKC39212.1
Cyanidioschyzon_merolae_strain_10D	XP_005535963.1
Daphnia_pulex	EFX86302.1
Dechloromonas_aromatica_RCB	WP_011286082.1
Dictyostelium_discoideum_AX4	XP_642724.1
Drosophila_melanogaster	ABY20491.1
Emiliania_huxleyi_virus_86	YP_293818.1
Enterobacter_aerogenes_KCTC_2190	WP_015368824.1
European_catfish_virus	YP_006347602.1
Faustovirus_Dakar3	Faustovirus_Dakar3
Faustovirus_Dakar5_b	Faustovirus_Dakar5_b
Faustovirus_Dakar6	Faustovirus_Dakar6
Faustovirus_E12	AIB52040.1
Faustovirus_E23	AIB52040.1
Faustovirus_E24	AIB52040.1
Faustovirus_E9	Faustovirus_E9
Fautovirus_Dakar5_a	AIB52040.1
Fautovirus_Liban	Fautovirus_Liban
Ferroplasma_acidarmanus_fer1	WP_009887209.1
Fowlpox_virus	NP_039100.1
Gallibacterium_anatis_UMN179	WP_013746167.1
Geobacter_bemidjiensis_Bem	WP_012529360.1
Giardia_lamblia_ATCC_50803	XP_001709578.1
Haloterrigena_turkmenica_DSM_5511	WP_012941578.1
Heliothis_virescens_ascovirus_3e	YP_001110864.1
Homo_sapiens	AAB86536.1
Infectious_spleen_and_kidney_necrosis_virus	NP_612250.1
Insectomime_virus	AHA46305.1
Invertebrate_iridescent_virus_3	YP_654662.1
Invertebrate_iridescent_virus_6	NP_149639.1
Invertebrate_iridovirus_22	YP_008357340.1
Lausannevirus	YP_004346982.1
Leishmania_major_strain_Friedlin	XP_001686126.1
Lymphocystis_disease_virus_-_isolate_China	YP_025105.1
Lymphocystis_disease_virus_1	NP_078624.1
Marseillevirus	YP_003406800.1
Megavirus_chiliensis	YP_004894424.1
Megavirus_courdo11	YP_004894424.1
Megavirus_courdo7	AEX61495.1
Megavirus_LBA111	YP_004894424.1
Melanoplus_sanguinipes_entomopoxvirus	NP_048113.1
Methanobacterium_sp._AL-21	WP_013645960.1
Methanopyrus_kandleri_AV19	AAM01900.1
Methanosarcina_acetivorans_C2A	WP_011021284.1
Methanospirillum_hungatei_JF-1	WP_011447127.1
Methanotorris_igneus_Kol_5	AEF97076.1
Micromonas_sp._RCC299	XP_002502032.1
Mollivirus	YP_009165276.1
Monkeypox_virus_Zaire-96-I-16	NP_536517.1
Monosiga_brevicollis_MX1	XP_001750496.1
Nanoarchaeum_equitans_Kin4-M	AAR39345.1
Neospora_caninum_Liverpool	XP_003881423.1
Organic_Lake_phycodnavirus_1	ADX06029.1
Organic_Lake_phycodnavirus_2	ADX06441.1
Pandoravirus_dulcis	YP_008318947.1
Pandoravirus_inopinatum	YP_009120491.1
Pandoravirus_salinus	YP_008436862.1
Paramecium_tetraurelia_strain_d4-2	XP_001440599.1
Phaeocystis_globosa_virus_508182062	YP_008052581.1
Physcomitrella_patens_subsp._patens	XP_024401109.1
Phytophthora_infestans_T30-4	XP_002903770.1
Plasmodium_knowlesi_strain_H	XP_002260047.1
Puccinia_graminis_f._sp._tritici_CRL_75-36-700-3	XP_003320172.2
Pyrobaculum_oguniense_TE7	AFA40570.1
Rhodospirillum_rubrum_ATCC_11170	WP_011390504.1
Rickettsia_felis_URRWXCal2	WP_011271454.1
Saccharomyces_cerevisiae_S288c	NP_014759.1
Schistosoma_mansoni	XP_018654914.1
Selaginella_moellendorffii	EFJ13293.1
Selenomonas_ruminantium_subsp._lactilytica_TAM6421	WP_014425301.1
Singapore_grouper_iridovirus	YP_164199.1
Sorangium_cellulosum_So_ce56	WP_012233046.1
Spirochaeta_smaragdinae_DSM_11293	WP_013253548.1
Spodoptera_frugiperda_ascovirus_1a	YP_762363.1
Streptomyces_bingchenggensis_BCW-1	WP_014178747.1
Sulfolobus_solfataricus_P2	WP_009990476.1
Taterapox_virus	YP_717407.1
Thalassiosira_pseudonana_CCMP1335	XP_002291242.1
Thermococcus_barophilus_MP	WP_013466517.1
Treponema_denticola_ATCC_35405	WP_002680359.1
Trichoplusia_ni_ascovirus_2c	YP_803265.1
Tunisvirus_fontaine2	YP_009507157.1
Ustilago_maydis_521	XP_011392535.1
Vibrio_harveyi_ATCC_BAA-1116	WP_012126546.1
Wiseana_iridescent_virus	YP_004732950.1
Xanthomonas_axonopodis_pv._citri_str._306	EWC51360.1

## Sheet: RNAP2
Organisms	GenBank Accession no.
Giardia lamblia ATCC 50803	XP_001710009.1
Paramecium tetraurelia strain d4-2	XP_001446440.1
Cyanidioschyzon merolae strain 10D	XP_005535609.1
Schistosoma mansoni	XP_018654099.1
Aspergillus niger CBS 513.88	XP_001388998.2
Puccinia graminis f. sp. tritici CRL 75-36-700-3	XP_003325370.1
Ustilago maydis 521	XP_011388732.1
Gibberella zeae PH-1	XP_011316563.1
Acanthamoeba castellanii str. Neff	XP_004342196.1
Dictyostelium discoideum AX4	XP_636731.1
Arabidopsis thaliana	BAB11387.1
Selaginella moellendorffii	EFJ21736.1
Micromonas sp. RCC299	XP_002508452.1
Phytophthora infestans T30-4	XP_002904335.1
Thalassiosira pseudonana CCMP1335	XP_002286749.1
Amphimedon queenslandica	XP_003386792.1
Branchiostoma floridae	XP_002598730.1
Homo sapiens	NP_060552.4
Capitella teleta	ELT94631.1
Crassostrea gigas	EKC20822.1
Drosophila melanogaster	CAA41631.1
Neospora caninum Liverpool	XP_003883708.1
Plasmodium knowlesi strain H	XP_002260572.1
Achromobacter xylosoxidans A8	WP_013397030.1
Bordetella petrii DSM 12804	WP_012251782.1
Dechloromonas aromatica RCB	WP_011286081.1
Chromobacterium violaceum ATCC 12472	WP_011137740.1
Aeromonas hydrophila subsp. hydrophila ATCC 7966	WP_011707701.1
Gallibacterium anatis UMN179	WP_013746166.1
Xanthomonas axonopodis pv. citri str. 306	WP_003486738.1
Bradyrhizobium japonicum USDA 110	WP_011088159.1
Rhodospirillum rubrum ATCC 11170	WP_011390505.1
Rickettsia felis URRWXCal2	WP_011271455.1
Geobacter bemidjiensis Bem	WP_012529359.1
Sorangium cellulosum So ce56	WP_012233045.1
Spirochaeta smaragdinae DSM 11293	WP_013253547.1
Treponema denticola ATCC 35405	WP_002680361.1
Acidaminococcus intestini RyC-MR95	EEH90132.1
Selenomonas ruminantium subsp. lactilytica TAM6421	WP_014425302.1
Clostridium botulinum A str. ATCC 3502	WP_012048357.1
Streptomyces bingchenggensis BCW-1	WP_014178746.1
Lactobacillus kefiranofaciens ZW3	AEG41592.1
Nostoc punctiforme PCC 73102	WP_012411284.1
Chitinophaga pinensis DSM 2588	WP_012789382.1
Arcobacter nitrofigilis DSM 7299	WP_013136410.1
Ferroplasma acidarmanus fer1	WP_009887210.1
Haloterrigena turkmenica DSM 5511	WP_012941577.1
Methanosarcina acetivorans C2A	WP_011021285.1
Methanospirillum hungatei JF-1	WP_011447126.1
Methanobacterium sp. AL-21	WP_013645961.1
Methanotorris igneus Kol 5	AEF97075.1
Methanopyrus kandleri AV19	AAM01901.1
Sulfolobus solfataricus P2	AAK40567.1
Nanoarchaeum equitans Kin4-M	AAR39011.1
Thermococcus barophilus MP	WP_013466516.1
Pyrobaculum oguniense TE7	AFA40571.1
Megavirus chiliensis	YP_004894390.1
Canarypox virus	NP_955286.1
Fowlpox virus	NP_039152.1
Monkeypox virus Zaire-96-I-16	NP_536562.1
Camelpox virus	NP_570532.1
Cowpox virus	NP_619941.1
Taterapox virus	YP_717453.1
Acanthamoeba polyphaga mimivirus	YP_003986740.1
Wiseana iridescent virus	YP_004732897.1
Invertebrate iridescent virus 3	YP_654581.1
Invertebrate iridescent virus 6	NP_149891.1
Emiliania huxleyi virus 86	YP_294192.1
Infectious spleen and kidney necrosis virus	NP_612256.1
Lymphocystis disease virus - isolate China	YP_073534.1
Singapore grouper iridovirus	YP_164168.1
African swine fever virus	NP_042747.1
Cafeteria roenbergensis virus BV-PW1	YP_003969856.1
Heliothis virescens ascovirus 3e	YP_001110916.1
Lausannevirus	YP_004346997.1
Marseillevirus	YP_003406778.1
European catfish virus	YP_006347650.1
Spodoptera frugiperda ascovirus 1a	YP_762407.1
Trichoplusia ni ascovirus 2c	YP_803361.1
Lymphocystis disease virus 1	NP_078633.1
Acanthamoeba castellanii mamavirus	AEQ60427.1
Acanthamoeba polyphaga moumouvirus	YP_007354245.1
508182027|Phaeocystis globosa virus	YP_008052546.1
322510564|Organic Lake phycodnavirus 1	ADX05878.1
322511148|Organic Lake phycodnavirus 2	ADX06461.1
Invertebrate iridovirus 22	YP_008357462.1
Pandoravirus dulcis	YP_008319124.2
Pandoravirus salinus	YP_008437090.2
Insectomime virus	YP_009507167.1
Cannes 8 virus	AGV01372.1
African swine fever virus Benin 97/1	CAN10153.1
African swine fever virus OURT 88/3	CAN10401.1
African swine fever virus E75	CAN10401.1
Megavirus LBA111	YP_004894390.1
755575191|Pandoravirus inopinatum	YP_009120308.1
585299571|Pithovirus sibericum	YP_009001144.1
Faustovirus E12	AIB51752.1
Faustovirus Dakar3	AMN83870.1
Faustovirus Dakar5 a	AIB51752.1
Faustovirus Dakar5 b	AMN83870.1
Faustovirus Dakar6	AMN83870.1
Faustovirus E23	AMN82980.1
Faustovirus E24	AMN82980.1
Mollivirus	YP_009165337.1
Fautovirus Liban	Fautovirus_Liban
Saccharomyces cerevisiae S288c	AJT71144.1
Faustovirus E9	Faustovirus_E9
Physcomitrella patens subsp. patens	XP_024402196.1
Ascaris suum	Ascaris_suum
