# Supplementary material for: Ancestrality and Mosaicism of Giant Viruses Supporting the Definition of the Fourth TRUC of Microbes
Source: Front Microbiol. 2018 Nov 27;9:2668. doi: 10.3389/fmicb.2018.02668 (PMC6277510; doi:10.3389/fmicb.2018.02668)
Supplement: Supplementary file 3 [file Table_3.xlsx]

## Sheet: Proteome_coordinates
Taxa	PCO1	PCO2	PCO3	Group
Pyrococcus_horikoshii	2.167	-2.763	-0.952	Archaea
Methanopyrus_kandleri	1.382	-2.784	-1.043	Archaea
Methanosaeta_thermophila	2.839	-1.65	-0.696	Archaea
Methanosarcina_mazei	3.631	-1.049	-0.127	Archaea
Thermoplasmatales_archaeon	2.366	-2.005	-0.609	Archaea
Picrophilus_torridus	3.024	-1.658	-0.367	Archaea
Ignicoccus_hospitalis	1.433	-3.154	-1.234	Archaea
Methanospirillum_hungatei	3.513	-1.08	-0.184	Archaea
Thermoproteus_neutrophilus	2.196	-2.842	-0.858	Archaea
Nitrosopumilus_maritimus	2.803	-1.377	-0.217	Archaea
Methanosphaera_stadtmanae	2.084	-2.264	-0.851	Archaea
Sulfolobus_tokodaii	2.697	-2.495	-0.661	Archaea
Methanococcoides_burtonii	3.232	-1.289	-0.232	Archaea
Methanoculleus_marisnigri	3.873	-0.809	0.119	Archaea
Staphylothermus_marinus	1.982	-2.967	-1.087	Archaea
Archaeoglobus_fulgidus	2.813	-2.251	-0.637	Archaea
Thermofilum_pendens	1.803	-2.633	-0.8	Archaea
Halobacterium_sp.	3.294	-1.564	-0.216	Archaea
Candidatus_Korarchaeum	1.907	-2.703	-0.878	Archaea
Natronomonas_pharaonis	3.423	-1.228	-0.067	Archaea
Methanothermobacter_thermautotrophicus	2.726	-1.959	-0.551	Archaea
Hyperthermus_butylicus	1.831	-3.136	-1.129	Archaea
Aeropyrum_pernix	2.092	-2.73	-1.049	Archaea
Haloquadratum_walsbyi	3.631	-1.132	-0.015	Archaea
Thermoplasma_volcanium	2.508	-1.891	-0.601	Archaea
Methanobrevibacter_smithii	2.363	-2.167	-0.829	Archaea
Pyrobaculum_arsenaticum	2.225	-2.866	-0.619	Archaea
Methanocaldococcus_jannaschii	1.985	-2.893	-0.848	Archaea
Metallosphaera_sedula	2.483	-2.68	-0.781	Archaea
Haloarcula_marismortui	3.894	-0.701	0.083	Archaea
Methanocorpusculum_labreanum	3.064	-0.935	-0.798	Archaea
Methanococcus_maripaludis	2.156	-2.416	-0.527	Archaea
Thermococcus_kodakarensis	2.544	-2.449	-0.762	Archaea
Caldivirga_maquilingensis	2.963	-2.005	-0.408	Archaea
Acidobacterium_capsulatum	4.341	0.618	0.735	Bacteria
Rhodospirillum_rubrum	4.324	0.644	0.589	Bacteria
Rhodobacter_sphaeroides	4.292	0.572	0.83	Bacteria
Exiguobacterium_sibiricum	4.299	0.785	0.677	Bacteria
Aquifex_aeolicus	3.761	-0.229	0.485	Bacteria
Aeromonas_hydrophila	4.479	0.923	0.587	Bacteria
Salinispora_arenicola	4.38	0.556	0.745	Bacteria
Ralstonia_eutropha	4.495	0.831	0.705	Bacteria
Psychromonas_ingrahamii	4.456	0.988	0.638	Bacteria
Roseiflexus_castenholzii	4.417	0.566	0.892	Bacteria
Streptomyces_coelicolor	4.443	0.843	0.758	Bacteria
Shewanella_denitrificans	4.361	0.962	0.562	Bacteria
Anabaena_variabilis	4.434	0.883	0.593	Bacteria
Lactobacillus_delbrueckii	3.083	0.417	0.118	Bacteria
Polaromonas_naphthalenivorans	4.386	0.789	0.527	Bacteria
Acidothermus_cellulolyticus	4.218	0.523	0.759	Bacteria
Gluconacetobacter_diazotrophicus	4.31	0.622	0.605	Bacteria
Gramella_forsetii	4.277	0.832	0.683	Bacteria
Rhodopirellula_baltica	4.557	0.963	0.627	Bacteria
Chlorobium_phaeobacteroides	4.048	0.329	0.88	Bacteria
Bacillus_subtilis	4.491	0.945	0.644	Bacteria
Desulfovibrio_vulgaris	4.08	0.482	0.331	Bacteria
Thermus_thermophilus	3.853	-0.039	0.609	Bacteria
Thermosipho_melanesiensis	3.579	0.078	0.235	Bacteria
Gloeobacter_violaceus	4.311	0.711	0.609	Bacteria
Pseudomonas_aeruginosa	4.525	0.951	0.631	Bacteria
Caulobacter_crescentus	4.396	0.772	0.584	Bacteria
Sulfurimonas_denitrificans	3.995	0.214	0.471	Bacteria
Sorangium_cellulosum	4.537	1.049	0.804	Bacteria
Thermoanaerobacter_tengcongensis	3.571	-0.017	0.468	Bacteria
Colwellia_psychrerythraea	4.43	1.027	0.611	Bacteria
Arcobacter_butzleri	3.918	0.297	0.379	Bacteria
Clostridium_acetobutylicum	4.365	0.802	0.653	Bacteria
Burkholderia_vietnamiensis	4.482	0.765	0.535	Bacteria
Myxoma_virus	-5.857	-0.233	1.078	Poxviridae
Rabbit_fibroma_virus	-5.85	-0.325	0.91	Poxviridae
Variola_virus	-5.769	-0.22	0.936	Poxviridae
Molluscum_contagiosum_virus_subtype_1	-5.866	0.092	1.085	Poxviridae
Melanoplus_sanguinipes_entomopoxvirus	-5.526	-0.058	0.611	Poxviridae
Fowlpox_virus	-5.579	-0.254	1.197	Poxviridae
Amsacta_moorei_entomopoxvirus_'L'	-5.622	-0.267	0.581	Poxviridae
Yaba-like_disease_virus	-5.753	-0.241	1.004	Poxviridae
Lumpy_skin_disease_virus_NI-2490	-5.806	-0.288	1.046	Poxviridae
Monkeypox_virus_Zaire-96-I-16	-5.713	-0.198	0.888	Poxviridae
Swinepox_virus	-5.804	-0.235	1.017	Poxviridae
Camelpox_virus	-5.769	-0.22	0.936	Poxviridae
Cowpox_virus	-5.712	-0.197	0.889	Poxviridae
Sheeppox_virus	-5.755	-0.29	0.982	Poxviridae
Goatpox_virus_Pellor	-5.806	-0.288	1.046	Poxviridae
Ectromelia_virus	-5.713	-0.198	0.888	Poxviridae
Yaba_monkey_tumor_virus	-5.801	-0.233	1.056	Poxviridae
Canarypox_virus	-5.499	-0.176	1.265	Poxviridae
Orf_virus	-5.968	-0.251	1.266	Poxviridae
Bovine_papular_stomatitis_virus	-5.968	-0.251	1.266	Poxviridae
Deerpox_virus_W-848-83	-5.758	-0.314	1.039	Poxviridae
Deerpox_virus_W-1170-84	-5.758	-0.314	1.039	Poxviridae
Vaccinia_virus	-5.713	-0.198	0.888	Poxviridae
Crocodilepox_virus	-5.78	0.345	1.037	Poxviridae
Taterapox_virus	-5.713	-0.198	0.888	Poxviridae
Tanapox_virus	-5.753	-0.241	1.004	Poxviridae
Pseudocowpox_virus	-5.98	-0.217	1.218	Poxviridae
Yoka_poxvirus	-5.664	-0.109	0.982	Poxviridae
Cotia_virus_SPAn232	-5.831	-0.292	1.106	Poxviridae
Spodoptera_frugiperda_ascovirus_1a	-5.767	0.139	0.484	Ascoviridae
Trichoplusia_ni_ascovirus_2c	-5.526	0.303	0.497	Ascoviridae
Heliothis_virescens_ascovirus_3e	-5.714	0.156	0.645	Ascoviridae
Acanthamoeba_castellanii_mamavirus_strain_Hal-V	-1.234	1.741	-3.633	Mimiviridae
Megavirus_courdo11	-1.517	1.886	-3.641	Mimiviridae
Cafeteria_roenbergensis_virus_BV-PW1	-1.872	0.997	-2.19	Mimiviridae
Acanthamoeba_polyphaga_mimivirus	-1.17	1.741	-3.681	Mimiviridae
Megavirus_chiliensis	-1.348	1.926	-3.672	Mimiviridae
Acanthamoeba_polyphaga_moumouvirus	-1.476	2.078	-3.487	Mimiviridae
Terra1	-1.345	1.89	-3.697	Mimiviridae
Terra2	-1.217	1.705	-3.659	Mimiviridae
Monosiga_brevicollis	4.247	0.739	0.5	Eukaryota
Xenopus_laevis	3.925	1.062	-0.016	Eukaryota
Candida_lusitaniae	4.13	0.549	0.28	Eukaryota
Phanerochaete_chrysosporium	4.269	0.718	0.464	Eukaryota
Populus_trichocarpa	4.357	0.663	0.494	Eukaryota
Dictyostelium_discoideum	4.161	0.843	0.494	Eukaryota
Micromonas_sp.	4.388	0.874	0.645	Eukaryota
Aspergillus_nidulans	4.313	0.757	0.441	Eukaryota
Tetrahymena_thermophila	3.932	0.938	0.276	Eukaryota
Drosophila_melanogaster	4.027	0.906	0.118	Eukaryota
Laccaria_bicolor	4.316	0.757	0.393	Eukaryota
Homo_sapiens	4.229	0.942	0.18	Eukaryota
Saccharomyces_cerevisiae	4.21	0.8	0.306	Eukaryota
Kluyveromyces_lactis	4.198	0.732	0.248	Eukaryota
Naegleria_gruberi	4.106	0.899	0.418	Eukaryota
Phaeodactylum_tricornutumCCAP	4.431	0.765	0.693	Eukaryota
Sorghum_bicolor	4.289	0.61	0.531	Eukaryota
Lottia_gigantea	4.209	0.9	0.153	Eukaryota
Canis_familiaris	4.224	0.935	0.181	Eukaryota
Aureococcus_anophagefferens	4.288	0.692	0.506	Eukaryota
Arabidopsis_thaliana	4.348	0.575	0.508	Eukaryota
Daphnia_pulex	4.169	1.078	0.398	Eukaryota
Pan_troglodytes	4.05	0.87	0.094	Eukaryota
Ashbya_gossypii	4.149	0.757	0.406	Eukaryota
Bos_taurus	4.027	0.961	0.058	Eukaryota
Neurospora_crassa	4.338	0.673	0.491	Eukaryota
Cyanidioschyzon_merolae	3.865	0.302	0.138	Eukaryota
Danio_rerio	4.232	0.938	0.178	Eukaryota
Mus_musculus	4.258	0.991	0.238	Eukaryota
Schizosaccharomyces_pombe	4.189	0.777	0.231	Eukaryota
Emiliania_huxleyi	4.497	0.976	0.654	Eukaryota
Caenorhabditis_elegans	3.795	0.731	0.098	Eukaryota
Postia_placenta	4.338	0.699	0.507	Eukaryota
Nectria_haematococca	4.389	0.799	0.448	Eukaryota
Faustovirus	-4.875	0.315	-0.817	Unclassified
Pandoravirus_dulcis	-1.999	-0.567	0.423	Unclassified
Pandoravirus_salinus	-2.27	-0.016	0.384	Unclassified
Pandoravirus_inopinatum	-3.068	-0.083	0.874	Unclassified
Lymphocystis_disease_virus_1	-5.842	-0.118	0.485	Iridoviridae
Invertebrate_iridescent_virus_6	-5.316	0.386	-0.205	Iridoviridae
Infectious_spleen_and_kidney_necrosis_virus	-5.987	-0.268	0.69	Iridoviridae
Lymphocystis_disease_virus_-_isolate_China	-5.768	-0.203	0.461	Iridoviridae
Singapore_grouper_iridovirus	-5.911	-0.324	0.652	Iridoviridae
Invertebrate_iridescent_virus_3	-5.55	0.181	-0.123	Iridoviridae
Wiseana_iridescent_virus	-5.326	0.308	-0.197	Iridoviridae
European_catfish_virus	-5.918	-0.236	0.593	Iridoviridae
Invertebrate_iridovirus_22	-5.251	0.299	-0.25	Iridoviridae
African_swine_fever_virus_Benin_97/1	-5.262	-0.048	0.172	Asfarviridae
African_swine_fever_virus_OURT_88/3	-5.525	-0.199	0.203	Asfarviridae
African_swine_fever_virus_E75	-5.526	-0.247	0.198	Asfarviridae
African_swine_fever_virus	-5.525	-0.199	0.203	Asfarviridae
Organic_Lake_phycodnavirus_1	-4.212	1.265	-1.004	Phycodnaviridae
Organic_Lake_phycodnavirus_2	-4.223	0.949	-1.001	Phycodnaviridae
Paramecium_bursaria_Chlorella_virus_1	-4.02	0.443	-0.815	Phycodnaviridae
Ectocarpus_siliculosus_virus_1	-5.064	0.727	0.418	Phycodnaviridae
Emiliania_huxleyi_virus_86	-4.548	0.705	-0.311	Phycodnaviridae
Paramecium_bursaria_Chlorella_virus_FR483	-4.003	0.706	-0.988	Phycodnaviridae
Acanthocystis_turfacea_Chlorella_virus_1	-4.006	0.602	-0.854	Phycodnaviridae
Paramecium_bursaria_Chlorella_virus_NY2A	-3.984	0.456	-0.9	Phycodnaviridae
Paramecium_bursaria_Chlorella_virus_AR158	-3.853	0.445	-0.861	Phycodnaviridae
Ostreococcus_virus_OsV5	-4.152	0.208	-1.041	Phycodnaviridae
Feldmannia_species_virus	-5.489	0.184	1.014	Phycodnaviridae
Ostreococcus_tauri_virus_1	-4.292	0.31	-0.756	Phycodnaviridae
Bathycoccus_sp._RCC1105_virus_BpV1	-4.476	0.552	-0.828	Phycodnaviridae
Ostreococcus_lucimarinus_virus_OlV1	-3.914	0.081	-1.203	Phycodnaviridae
Micromonas_sp._RCC1109_virus_MpV1	-4.048	0.163	-0.882	Phycodnaviridae
Ostreococcus_tauri_virus_2	-4.089	0.015	-0.984	Phycodnaviridae
Phaeocystis_globosa_virus	-3.114	1.516	-1.522	Phycodnaviridae
Cannes_8_virus	-4.545	0.58	-0.484	Unclassified Marseilleviridae
Tunisvirus_fontaine2_strain_U484	-4.615	0.696	-0.81	Unclassified Marseilleviridae
Lausannevirus	-4.593	0.697	-0.664	Marseilleviridae
FMIMI	-1.333	1.881	-3.726	Unclassified
Mollivirus_sibericum_isolate_P1084-T	-4.387	0.389	0.102	Unclassified
FMARS	-4.562	0.622	-0.639	Unclassified Marseilleviridae
